# Supplementary material for: Engagement in Particulate Matter Exposure Reduction Behaviors Across Diverse Clinical Cohorts
Source: Medicina (Kaunas). 2026 Apr 3;62(4):689. doi: 10.3390/medicina62040689 (PMC13118065; doi:10.3390/medicina62040689)
Supplement: Supplementary file 1 [file medicina-62-00689-s001.zip]

Archive with 1 entries (1 files):
- medicina-4212330-supplementary.pdf
